# Supplementary material for: Fruit flies exploit behavioral fever as a defense strategy against parasitic insects
Source: Sci Adv. 2025 Jun 11;11(24):eadw0191. doi: 10.1126/sciadv.adw0191 (PMC12154181; doi:10.1126/sciadv.adw0191)
Supplement: Supplementary file 2 — Tables S1 to S7 [file sciadv.adw0191_tables_s1_to_s7.zip]

Archive with 1 entries (1 files):
- adw0191_tables_s1_to_s7.xlsx
