# Supplementary material for: Fruit flies exploit behavioral fever as a defense strategy against parasitic insects
Source: Sci Adv. 2025 Jun 11;11(24):eadw0191. doi: 10.1126/sciadv.adw0191 (PMC12154181; doi:10.1126/sciadv.adw0191)
Supplement: Supplementary file 2 — Tables S1 to S7 [file sciadv.adw0191_tables_s1_to_s7.zip › adw0191_tables_s1_to_s7.xlsx]

## Sheet: Table S1
Table S1. The upregulated DEGs in transcriptome analysis of Leptopilina-infected host larvae vs Noninfected host larvae
gene_ID	gene_name	Noninfected-1	Noninfected-2	Noninfected-3	Noninfected-4	Lh-infected-1	Lh-infected-2	Lh-infected-3	Lh-infected-4	Lb-infected-1	Lb-infected-2	Lb-infected-3	Lb-infected-4	Lm-infected-1	Lm-infected-2	Lm-infected-3	Lm-infected-4	Ls-infected-1	Ls-infected-2	Ls-infected-3	Ls-infected-4
FBgn0015035	Cyp4e3	2.28252	2.37188	1.88637	1.34021	11.0197	17.8729	21.5372	33.3709	458.927	308.611	156.92	113.776	242.259	241.23	161.01	341.337	58.704	52.9369	51.6503	53.0602
FBgn0033820	CG4716	2.64476	3.51109	5.36312	2.5526	27.1708	27.3087	28.6294	30.1829	98.6798	114.084	77.2724	78.1806	25.6212	38.158	25.912	49.3058	17.2366	20.7306	22.8251	23.0828
FBgn0039108	CG10232	0.179803	0.648912	0.425293	0.543752	1.76629	1.09683	1.69537	1.20861	9.1312	9.38853	12.349	9.28293	6.56295	7.36019	7.16446	6.71601	2.88586	1.7413	1.71009	1.97612
FBgn0033207	CG12826	1.95543	3.33177	4.45767	2.7811	17.627	21.3724	16.3571	18.3672	47.4881	59.3999	27.2202	33.5861	20.4132	46.9742	25.4403	34.9768	12.2816	7.50531	10.7223	10.0898
FBgn0052107	CG32107	0	0	0	0	0.371045	0.384997	0.332685	0.253683	0.999383	1.49944	0.970878	0.557882	0.675793	0.883684	0.436819	1.48815	0.540177	0.250974	0.150909	0.367386
FBgn0035813	CG8492	2.42483	3.65474	6.09549	3.15243	9.35834	7.57517	9.7301	8.15104	39.3835	62.5861	28.5947	24.8994	14.6552	42.1254	17.8364	26.4961	10.9739	7.00067	9.91972	9.53808
FBgn0265002	CG44153	0	0	0	0	0.142734	0.174883	0.169913	0.23335	0.342974	0.366192	0.345503	0.390673	0.324475	0.303258	0.489355	0.40019	0.228378	0.224144	0.34981	0.279293
FBgn0259677	CG42346	0	0	0	0	0.155242	0.160472	0.180871	0.142105	0.247241	0.270407	0.205854	0.433502	0.277649	0.318344	0.272986	0.201073	0.245619	0.170187	0.258603	0.189059
FBgn0031695	Cyp4ac3	1.71234	2.46512	3.81758	2.44022	7.55366	10.0559	7.8589	8.58802	13.0732	18.342	20.2307	13.9116	14.0343	18.0129	13.6068	13.437	8.4763	4.26798	6.28805	5.34532
FBgn0083972	CG34136	4.09761	9.86536	11.2262	8.79783	56.2099	59.1483	57.4213	49.3477	46.9746	60.962	67.6375	56.7078	25.0696	40.6602	25.6532	39.0574	21.9311	20.2911	20.8055	15.001
FBgn0022238	lolal	3.15877	7.16837	8.99268	7.34253	38.6008	43.6512	40.5984	45.4145	33.3101	44.5569	41.0879	33.9594	41.0082	43.4859	44.425	35.3837	24.8975	12.4152	25.6654	26.6306
FBgn0038242	CG14852	0.404763	1.86004	1.77736	1.07614	3.40187	4.56594	4.06875	3.56392	21.6931	30.6376	133.996	96.3568	80.1565	71.2889	49.5257	76.4662	19.1086	8.36368	16.2593	13.4792
FBgn0003380	Sh	0.424926	0.279952	0.373832	0.33221	0.907043	2.09261	1.55481	1.63408	1.81472	2.09578	1.58925	1.36923	1.23531	1.66363	1.50953	1.66721	0.941442	0.50761	0.847438	0.775939
FBgn0050438	Ugt50B3	0.911146	1.08174	1.60591	0.955516	2.32829	2.70226	2.21371	2.79071	5.31629	8.09781	6.13422	3.80499	4.98153	7.68123	5.08427	8.13868	4.2954	2.20254	2.56887	2.64106
FBgn0003373	Sgs3	443.587	507.85	958.725	644.982	434.093	2043.07	484.342	2725.56	3052.68	5066.84	3700.34	1792.66	3895.92	5996.63	4339.31	5843.6	2663.7	1191.48	2777.04	2788.58
FBgn0040736	BomS3	0.174629	0.190716	1.5622	0.435534	0.548881	1.26477	1.56282	2.31316	9.74748	9.15113	63.613	150.612	44.3206	75.6519	59.2196	110.12	34.5396	2.24005	30.7208	60.822
FBgn0003091	Pkc53E	0.382887	0.57332	0.554875	0.538552	1.04648	1.56551	1.20381	1.03392	1.87385	2.93829	1.96057	1.81003	1.25214	2.99727	1.79974	1.85937	1.54034	0.789029	1.3815	1.09093
FBgn0037012	Rcd2	1.72951	2.61132	4.35601	1.66296	5.44663	4.44072	4.20871	5.09234	10.7745	15.0785	10.7677	9.86171	10.7911	15.727	13.3241	12.4864	14.7571	3.80104	9.59654	7.07004
FBgn0039883	RhoGAP100F	0.256804	0.250826	0.29373	0.309299	0.915393	1.01631	0.872575	0.807985	0.78834	1.25376	1.11081	0.937458	1.01128	1.1191	1.2486	0.987848	1.05173	0.425206	0.596778	0.63086
FBgn0027584	CG4757	0.304189	0.530558	0.975777	0.39744	0.431705	1.22287	2.76336	2.14125	5.28497	5.42145	15.2716	102.055	38.0519	57.7448	44.8385	86.6736	25.5019	3.56354	16.7476	60.0462
FBgn0051326	CG31326	0.478935	0.641352	0.632198	0.310262	1.51472	1.49714	1.72198	1.51525	3.13958	1.47139	2.91472	1.86706	1.86474	2.12032	1.5641	4.41725	1.23024	0.857723	1.16728	1.82005
FBgn0035977	PGRP-LF	0.22197	1.16428	1.50091	0.902988	2.70113	2.4724	3.39065	2.68088	4.1317	8.45315	3.85068	4.20346	4.24162	4.78513	4.58113	4.79144	3.36404	1.66267	2.97066	2.57766
FBgn0035546	CG11345	3.83992	5.60094	7.70503	7.57249	18.6386	25.0072	17.1052	19.5495	16.0482	19.452	19.1945	12.5074	24.269	21.5406	25.0548	21.8213	20.9857	7.64339	22.8618	26.0846
FBgn0036935	CG14186	0.711961	0.69024	0.657422	0.544014	1.71588	1.30935	1.21997	1.56472	3.02918	2.65309	1.45352	1.28655	1.60215	2.41893	1.81808	1.53982	2.17293	1.14506	1.85742	2.05964
FBgn0262794	CG43175	1.28546	0.942554	1.53745	1.52936	2.90006	2.00843	2.96348	2.40812	1.53907	1.97185	8.88617	41.1198	7.32004	2.90149	32.8504	12.3388	2.68827	5.36135	3.38059	16.2641
FBgn0041581	AttB	3.29708	2.24965	2.49592	1.65959	9.9382	8.52503	11.8308	4.32099	2.04975	14.991	3.90446	14.8661	12.0464	14.0955	13.9543	13.8836	15.7825	2.55003	6.34108	13.092
FBgn0267522	28SrRNA-Psi:CR45862	0	0.143603	0	0.216988	0.559205	1.37629	0.675544	0.296986	0.507437	0.861488	0.455586	0.505691	0.849592	0.817395	0.258158	0.426414	1.64477	0.152289	0.466705	2.16006
FBgn0013275	Hsp70Aa	0.871053	1.0872	1.01156	1.40772	67.6541	106.214	102.811	106.669	38.0455	25.8323	7.84882	5.06741	3.68313	3.74065	3.70593	14.5239	12.8462	8.18102	3.95001	3.56128
FBgn0013276	Hsp70Ab	0.887267	1.10813	1.025	1.57701	69.877	111.306	107.85	113.196	41.7781	28.4632	8.92882	5.47139	4.06365	4.14813	3.88942	14.7338	14.0271	8.51211	4.20393	4.03629
FBgn0013279	Hsp70Bc	0.731266	0.705968	0.821167	0.962802	14.4077	23.1513	18.4077	24.9607	16.6353	9.55534	1.89554	2.8673	1.32259	1.54809	2.16341	4.47175	4.56776	2.27277	1.48202	1.91158
FBgn0013278	Hsp70Bb	0.83952	0.720182	0.856683	1.31893	19.2103	33.7769	25.22	35.2669	22.8635	12.211	2.8019	3.54024	1.62461	2.27002	2.65636	6.28727	5.62391	3.13512	2.0157	1.7535
FBgn0051354	Hsp70Bbb	0.40545	0.368423	0.514143	0.696896	10.2936	17.8877	13.3336	18.4462	14.2872	7.37007	1.8663	2.33245	0.8831	1.2766	1.57961	3.89233	3.11216	1.88319	1.38606	1.16778
FBgn0013277	Hsp70Ba	0	0.266576	0	0.371248	5.56461	8.86734	6.32359	8.43656	4.65681	2.38332	0.637958	0.794654	0.442388	0.324937	0.513949	1.56797	0.864966	0.895513	0.297113	0.398428

## Sheet: Table S2
Table S2. The downregulated DEGs in transcriptome analysis of Leptopilina-infected host larvae vs Noninfected host larvae
gene_name	gene_ID	Noninfected-1	Noninfected-2	Noninfected-3	Noninfected-4	Lh-infected-1	Lh-infected-2	Lh-infected-3	Lh-infected-4	Lb-infected-1	Lb-infected-2	Lb-infected-3	Lb-infected-4	Lm-infected-1	Lm-infected-2	Lm-infected-3	Lm-infected-4	Ls-infected-1	Ls-infected-2	Ls-infected-3	Ls-infected-4
AsnS	FBgn0270926	212.402	156.26	211.699	192.478	31.3042	28.7055	36.3738	27.9728	32.7096	38.2114	44.963	29.416	35.449	18.1757	60.38	39.7779	41.036	126.414	53.1074	76.495
CG44215	FBgn0265146	74.0717	47.4518	29.7487	37.2047	9.39926	13.7202	13.5354	13.7602	5.3351	3.23097	16.8672	25.1037	12.511	7.63081	12.3208	9.08007	19.2065	14.3528	31.1568	25.631
Pgd	FBgn0004654	273.301	219.62	197.032	234.488	93.2011	71.1099	89.9892	74.3386	83.563	75.6554	69.3706	96.1449	108.622	69.5649	94.8256	76.3502	107.412	124.217	113.061	106.261
CG31086	FBgn0051086	499.143	411.644	287.54	376.04	110.335	50.2274	107.58	74.0527	85.4112	64.1242	111.034	94.5731	116.238	27.0475	71.6046	90.0506	189.234	230.22	193.146	172.736
CG9877	FBgn0034819	177.714	193.569	134.661	159.008	63.119	54.1386	63.084	47.7288	62.9093	55.3865	39.4109	70.0045	40.1469	33.1433	34.6533	44.8387	48.7819	69.764	50.4291	49.1223
ND-B15	FBgn0033961	160.001	144.086	110.803	133.204	59.1677	46.9657	45.6207	45.8662	42.8672	32.1205	51.6215	52.2693	57.5394	35.4179	51.0706	33.2168	79.6595	77.7066	77.4661	76.423
Prx2540-2	FBgn0033518	35.4896	54.7153	38.7252	61.9531	16.3544	10.1998	14.4735	8.59406	6.56097	7.48846	5.33253	5.60991	8.99636	7.49786	5.66646	5.92756	31.2456	27.9105	30.9843	14.7341
Mlp60A	FBgn0259209	2190.06	1883.5	1327.04	1820.44	758.004	676.083	650.786	608.17	264.08	207.577	559.484	496.908	689.026	323.296	538.531	382.371	856.731	980.087	800.347	851.086
Acat1	FBgn0029969	166.58	134.721	115.028	131.496	58.2227	47.8623	52.3285	47.7499	44.5881	36.6839	41.1229	47.8242	55.2678	32.6797	50.1369	37.4098	73.27	78.8465	77.3431	70.3235
CG7322	FBgn0030968	198.784	159.248	140.63	160.202	63.7712	57.4325	61.7755	58.6319	31.5672	29.107	49.7555	49.375	78.3436	40.7797	64.9496	48.7671	83.1261	104.447	89.6213	84.2417
GstD7	FBgn0010043	25.0112	21.4513	18.1519	16.3012	7.5684	3.72811	5.38956	5.09333	1.2275	0.538697	1.66643	1.26374	2.14211	0.384115	1.53455	1.55011	3.33214	7.40085	3.52377	2.70976
Cpr65Aw	FBgn0052404	394.603	248.928	224.067	318.178	113.165	122.488	118.076	110.085	40.7163	55.4531	83.6599	77.8576	124.207	51.3088	87.8197	88.3909	183.387	156.283	147.228	171.642
CG9459	FBgn0037764	2.02062	1.96563	1.53641	1.59665	0.528891	0.455824	0.402351	0.622205	0.961893	0.249289	0.770811	0.838838	0.69394	0	0.292255	0.325639	0.515208	0.523913	0.8369	0.707516
ox	FBgn0011227	88.3866	80.9287	64.0171	61.5913	31.8113	27.0035	31.2198	26.3383	20.4834	15.4666	24.4652	26.9475	28.5165	19.2237	18.7301	17.5025	35.9733	43.9169	41.3193	37.0736
lncRNA:CR46489	FBgn0287620	7.37753	2.8658	2.30974	3.21998	0.830453	0.502366	0.822655	0.361026	0.459475	0.578689	0.286479	0.658086	0.919069	0.454726	1.00437	0.875277	1.2188	1.08576	0.947945	0.789041
kappaTry	FBgn0043471	86.234	82.3652	57.6108	72.7551	31.2969	17.1445	30.4952	19.3654	20.0443	14.6283	28.2916	25.3916	25.8929	5.40723	13.1547	23.8928	37.8195	55.5865	33.669	26.563
UQCR-6.4	FBgn0034245	62.1358	65.5033	38.9441	50.7125	24.0783	21.3148	25.2575	21.9192	13.7269	13.3117	25.7927	21.1653	22.0856	13.3752	17.9575	16.8837	22.5424	35.0751	30.1887	28.3955
CG33986	FBgn0053986	4.74839	4.4338	3.35173	4.37908	1.65541	1.33714	1.6089	0.881764	1.33752	2.30758	2.08122	1.28084	3.74775	1.11078	1.06294	1.78637	2.30956	2.07438	2.54829	2.66573
GstD6	FBgn0010042	6.56271	3.98942	4.05134	4.44807	1.90515	2.10853	1.66446	1.84061	1.39759	0.970655	0.787621	0.957678	1.61991	0.39361	0.841289	0.40975	1.23862	2.79041	2.04511	0.941302
CG18493	FBgn0038701	285.249	258.616	192.813	253.073	124.811	98.7325	125.236	72.0096	42.2696	31.1655	92.9734	93.1257	93.8371	23.9458	55.4722	74.5814	135.528	178.259	126.029	96.4737
lambdaTry	FBgn0043470	26.9155	40.0199	26.8837	30.9498	11.722	4.5818	15.5869	7.05135	9.54605	4.18669	17.8162	12.0337	7.74241	0.90333	1.2243	10.5558	12.0009	23.8111	7.7712	8.85823
CG7631	FBgn0028945	13.0504	18.7909	10.0628	14.6017	5.34611	1.35607	5.15244	1.56067	2.60662	0.965073	9.08549	9.99773	4.10731	1.094	3.7116	2.50278	6.31063	11.4428	6.04816	5.06274
CG10597	FBgn0030832	14.9172	18.0714	13.1008	13.4299	7.83216	2.7763	6.0589	2.94921	0.175931	0.248209	1.77923	0.774489	3.8645	1.32286	2.65927	3.60266	2.84152	5.8171	4.07574	2.08581

## Sheet: Table S3
Table S3. GO enrichment analysis of upregulated DEGs in comparison of transcriptome data for Lh-infected host pupae and Noninfected host pupae at 29 °C
ID	Description	geneID	pvalue	Fold enrichment
GO:0003012	muscle system process	CG4928/Chd64/Neurochondrin/KCNQ/Arc1/tn/Ca-alpha1D/SclB/Amph/Nox/CG6972/Sclp/wupA/up/Tm2/SclA/CG2121/Mlc1	6.16e-11	6.09335
GO:0003333	amino acid transmembrane transport	NKCC/slif/sbm/CG1698/aralar1/CG12531/CG43693/CG8785/Ncc69/CG7888/List/CG1139/Ctns/CG5646/CG1607/CG8850/CG4991/NAAT1	3.31e-08	4.42067
GO:0005975	carbohydrate metabolic process	CG5177/Gapdh2/GlyP/AkhR/verm/serp/CG33080/Gbs-76A/CG9485/Cda4/Idgf3/CG11594/Cht4/Idgf1/tn/CG5171/LManVI/Tps1/Galk/Idgf4/Pgant2/Pgant8/AdoR/CG3597/Pdk/CG15117/CG9701/CG7059/Pgd/Idgf2/ChLD3/Gale/Idgf6/AGBE/Oscillin/Cht7/Cht6/CG31743/Amy-d/Gld/Cht9	9.66e-06	2.02978
GO:0006030	chitin metabolic process	serp/Idgf3/Cht4/Idgf1/Idgf4/Idgf2/mmy/Idgf6/Cht7/Cht6/Cht9	1.33e-07	6.56083
GO:0006040	amino sugar metabolic process	serp/Idgf3/Cht4/Idgf1/Idgf4/CG15771/Gfat1/Idgf2/mmy/Idgf6/Oscillin/Cht7/Cht6/Cht9	2.8e-07	4.87092
GO:0006952	defense response	Eig71Ea/Eig71Eb/Eig71Ec/Eig71Ed/Eig71Eg/Eig71Ef/Vago/slif/CG42500/GlyP/AttD/Tep3/Mtk/Myo61F/CG42259/Eig71Eh/spz5/GILT2/dl/dia/LysX/GATAe/Sp7/Rel/St3/Eig71Ek/Hayan/dnr1/AttA/spz/AttB/Eig71Ej/fon/Spn88Ea/PGRP-LF/CG8492/Nox/pirk/cact/AttC/Drsl1/CG10433/CecA1/Thor/PGRP-LB/CG6429/edin/Myd88/Eig71Ei/nec/BaraA2/CG10345/DptA/FMRFaR/CanA1/spz3/Spn28Dc/l(2)34Fc/BaraA1/PGRP-SB2/GNBP-like3/PPO2/CG16799/BomS2…	4.11e-11	2.10444
GO:0006959	humoral immune response	Mtk/CG42259/spz5/dl/GATAe/Rel/dnr1/AttA/spz/AttB/fon/PGRP-LF/cact/AttC/CecA1/Thor/PGRP-LB/edin/Myd88/Nplp2/BaraA2/DptA/PPO2/BomS1/Eig71Ee/Dro/DptB/Drs/BomS3/BomBc1/Def/CecA2	2.75e-08	2.9044
GO:0007591	molting cycle, chitin-based cuticle	rk/obst-A/verm/serp/Idgf3/Idgf1/Idgf4/y/ple/Lcp65Ag1/Ddc/Pu/CCAP-R/Sgs8/Lcp2/Hr38/speck/Idgf6/Sgs4/e/Cht7/Hmgcr/Cht6/Lcp1/Eig71Ee/CrebA/Gld/Lcp65Ab1/Sgs3/Cht9/Eh	5.54e-12	4.0446
GO:0009617	response to bacterium	Eig71Ea/Eig71Eb/Eig71Ec/Eig71Ed/Eig71Eg/Eig71Ef/slif/GlyP/AttD/Tep3/Mtk/Myo61F/Eig71Eh/GILT2/LysX/Sp7/Rel/St3/Eig71Ek/dnr1/AttA/spz/AttB/Eig71Ej/PGRP-LF/CG8492/TotA/pirk/AttC/CecA1/Thor/PGRP-LB/CG6429/edin/Myd88/Sp212/Eig71Ei/BaraA2/DptA/CanA1/Phk-3/PPO2/IM33/CG16799/BomS2/BomS1/CG16756/Dro/Npc2e/DptB/Drs/BomS3/BomBc1/Def/CecA2/Listericin/LysP	1.08e-09	2.33313
GO:0015711	organic anion transport	NKCC/CG1907/slif/sbm/dmGlut/CG42237/CG1698/aralar1/CG12531/Prestin/CG43693/CG8785/Tpc1/Ncc69/Oatp33Eb/CG6293/CG7888/List/Oatp58Dc/CG1139/CG9903/Ctns/CG5646/Tpc2/CG3009/CG1607/CG8850/CG4991/NAAT1	9.48e-07	2.65132
GO:0015849	organic acid transport	NKCC/CG1907/slif/sbm/dmGlut/CG42237/CG1698/aralar1/CG12531/Prestin/CG43693/CG8785/Ncc69/CG6293/CG7888/List/CG1139/Ctns/CG5646/CG3009/CG1607/CG8850/CG4991/NAAT1	4.64e-06	2.73278
GO:0018990	ecdysis, chitin-based cuticle	Idgf3/Idgf1/Idgf4/CCAP-R/Idgf6/Cht7/Hmgcr/Cht6/Cht9/Eh	1.57e-06	5.96439
GO:0019731	antibacterial humoral response	Mtk/Rel/dnr1/AttA/spz/AttB/PGRP-LF/AttC/CecA1/Thor/PGRP-LB/DptA/Dro/Drs/BomS3/BomBc1/Def/CecA2	2.02e-06	3.46852
GO:0040003	chitin-based cuticle development	TwdlE/Cpr64Ab/TwdlT/obst-E/Ccp84Ae/Cpr65Ea/Cpr66D/Lcp65Ad/Twdlbeta/obst-A/verm/Cpr78Ca/serp/TwdlC/Gasp/Vajk1/Lcp65Ag2/Cpr78Cc/amd/Edg78E/Idgf3/Lcp65Ac/Edg84A/Idgf1/Cpr66Cb/Cpr65Ec/Cpr47Ea/Cpr47Eb/Cpr51A/Vajk2/Vajk3/Lcp65Ag3/Cpr64Ad/CG34461/Idgf4/Vajk4/Cpr49Ac/Lcp65Ag1/TwdlX/Cpr47Ec/Pu/Cpr65Av/Lcp2/Cpr65Eb/Cpr65Ay/mmy/Ccp84Ag/Idgf6/Lcp65Af/Cpr35B/Cht7/Pcp/Cpr78E/TwdlG/Lcp1/Cpr65Au/Cpr57A/Cpr65Ax2/…	4.41e-31	4.61128
GO:0042026	protein refolding	l(2)efl/Hsp22/Hsp70Bc/Hsp67Bc/Hsp68/Hsp70Bb/Hsp70Bbb/Hsp70Ba/Hsp70Ab/Hsp26/Hsp70Aa/CG4461	3.16e-06	4.69696
GO:0042335	cuticle development	TwdlE/ect/Cpr64Ab/TwdlT/obst-E/Ccp84Ae/Cpr65Ea/Cpr66D/snsl/Lcp65Ad/Twdlbeta/obst-A/verm/Cpr78Ca/serp/TwdlC/Gasp/Vajk1/Lcp65Ag2/Cpr78Cc/amd/Edg78E/Idgf3/Lcp65Ac/Edg84A/Idgf1/Cpr66Cb/Cpr65Ec/Cpr47Ea/Cpr47Eb/Cpr51A/Vajk2/Vajk3/Lcp65Ag3/Cpr64Ad/CG34461/Idgf4/Vajk4/y/Cpr49Ac/ple/Lcp65Ag1/Ddc/snu/TwdlX/Cpr47Ec/Pu/Cpr65Av/Lcp2/Hr38/Cpr65Eb/Cpr65Ay/mmy/Ccp84Ag/Idgf6/m/Lcp65Af/Cpr35B/e/Cht7/Pcp/Cpr78E/Twd…	5.02e-32	4.27816
GO:0046348	amino sugar catabolic process	Idgf3/Cht4/Idgf1/Idgf4/Idgf2/Idgf6/Oscillin/Cht7/Cht6/Cht9	2.44e-07	6.95846
GO:0050830	defense response to Gram-positive bacterium	AttD/Tep3/Mtk/Sp7/AttA/spz/AttB/AttC/CecA1/PGRP-LB/edin/Myd88/PPO2/Dro/DptB/BomS3/BomBc1/Def/CecA2/Listericin	4.3e-10	5.01009
GO:0098542	defense response to other organism	Eig71Ea/Eig71Eb/Eig71Ec/Eig71Ed/Eig71Eg/Eig71Ef/Vago/slif/GlyP/AttD/Tep3/Mtk/Myo61F/CG42259/Eig71Eh/spz5/GILT2/dl/dia/LysX/GATAe/Sp7/Rel/St3/Eig71Ek/Hayan/dnr1/AttA/spz/AttB/Eig71Ej/fon/Spn88Ea/PGRP-LF/CG8492/pirk/cact/AttC/Drsl1/CecA1/Thor/PGRP-LB/CG6429/edin/Myd88/Eig71Ei/nec/BaraA2/CG10345/DptA/CanA1/spz3/Spn28Dc/l(2)34Fc/BaraA1/PGRP-SB2/GNBP-like3/PPO2/CG16799/BomS1/CG16756/Eig71Ee/Drsl2/Dro/…	1.19e-09	2.0304
GO:1903825	organic acid transmembrane transport	NKCC/CG1907/slif/sbm/CG1698/aralar1/CG12531/CG43693/CG8785/Ncc69/CG6293/CG7888/List/CG1139/Ctns/CG5646/CG1607/CG8850/CG4991/NAAT1	6.65e-07	3.43157

## Sheet: Table S4
Table S4. GO enrichment analysis of upregulated DEGs in comparison of transcriptome data for Lh-infected host pupae and Noninfected host pupae at 19 °C
ID	Description	geneID	pvalue	Fold.enrichment
GO:0003014	renal system process	ZnT63C/ClC-a/Mdr49/Eglp4/Drip/Nha1	7.06e-05	2.68398
GO:0005975	carbohydrate metabolic process	CG9485/Cht11/Pgant8/Gapdh2/GlyP/CG15117/CG33080/Gld/CG31743/AdoR/Pgant4/CG11594/Idgf4/Gbs-76A/Idgf1/Pgant1	0.00101656	0.792109
GO:0006811	monoatomic ion transport	CG9336/SK/CG7720/wtrw/Tsf3/ZnT63C/Dpp10/ClC-a/Letm1/blot/Ca-alpha1D/Irk1/CG34396/GluRIIB/CG9864/pain/GluRIIE/sand/ine/AdoR/ZnT77C/Ork1/CG33296/OtopLb/Best2/CG42496/Zip89B/CG4928/Picot/CG7627/Nha1/CG1698/dmGlut	2.4e-08	0.967991
GO:0006813	potassium ion transport	CG9336/SK/Dpp10/Letm1/Irk1/CG34396/sand/Ork1/CG4928	8.17e-05	1.61039
GO:0006816	calcium ion transport	wtrw/Letm1/Ca-alpha1D/GluRIIB/pain/GluRIIE/AdoR	0.00210444	1.27067
GO:0006865	amino acid transport	CG12531/CG1139/sbm/CG43693/CG16700/CG1607/CG1698/dmGlut	0.000221696	1.5905
GO:0007591	molting cycle, chitin-based cuticle	Mmp1/Hug/Gld/speck/Idgf4/CCAP-R/Idgf1/rk/obst-A	0.000899455	1.17424
GO:0009117	nucleotide metabolic process	CG34357/veil/Pde11/NADK/AcCoAS/CG10738/Papss/CG5065/CG30427/v/Hmgs/Pmvk/NT5E-2/Gyc89Da	0.000906204	0.863808
GO:0009150	purine ribonucleotide metabolic process	CG34357/veil/Pde11/AcCoAS/CG10738/Papss/CG5065/CG30427/v/Hmgs/Pmvk/NT5E-2/Gyc89Da	0.0001759	1.07124
GO:0018990	ecdysis, chitin-based cuticle	Hug/Idgf4/CCAP-R/Idgf1	0.00192933	2.38576
GO:0022404	molting cycle process	Hug/speck/Idgf4/CCAP-R/Idgf1/rk	0.000722683	1.78932
GO:0030001	metal ion transport	CG9336/SK/CG7720/wtrw/Tsf3/ZnT63C/Dpp10/Letm1/blot/Ca-alpha1D/Irk1/CG34396/GluRIIB/pain/GluRIIE/sand/ine/AdoR/ZnT77C/Ork1/CG33296/CG42496/Zip89B/CG4928/CG7627/Nha1/CG1698	1.72e-09	1.2666
GO:0030029	actin filament-based process	tmod/CG33521/Mical/puc/CG5984/jv/CG43102/RhoGAP92B/CG14131/Sb/sals/Chd64/Myo28B1/Prm/Myo61F/nyo/Whamy/rt/CG34417	0.00131048	0.710386
GO:0030036	actin cytoskeleton organization	tmod/CG33521/Mical/puc/CG5984/jv/CG43102/RhoGAP92B/CG14131/Sb/sals/Chd64/Myo28B1/Prm/Myo61F/Whamy/rt/CG34417	0.00197542	0.702349
GO:0033865	nucleoside bisphosphate metabolic process	AcCoAS/Papss/CG5065/CG30427/v/Hmgs/Pmvk	0.00148398	1.34887
GO:0042044	fluid transport	ClC-a/Ca-alpha1D/PTPMT1/tpr/wus/Drip	0.000185915	2.27731
GO:0046068	cGMP metabolic process	CG34357/Pde11/CG10738/Gyc89Da	0.000650456	3.13131
GO:0098660	inorganic ion transmembrane transport	CG9336/SK/ZnT63C/Dpp10/ClC-a/Letm1/blot/Ca-alpha1D/Irk1/CG34396/pain/sand/CG1907/ine/ZnT77C/Ork1/CG33296/OtopLb/Zip89B/Picot/CG1698	3.05e-05	0.894659
GO:1901135	carbohydrate derivative metabolic process	CG34357/veil/Pde11/Cht11/Gba1b/AcCoAS/Pgant8/CG10738/Papss/CG5065/CG30427/CG15117/CG34452/v/Hmgs/Pmvk/NT5E-2/Pgant4/PGRP-LB/Idgf4/Gyc89Da/Idgf1/Pgant1/rt/CG33056	0.00111084	0.639042
GO:0003012	muscle system process	Ca-alpha1D/Chd64/CG6972/CG4928/SclB	0.00259582	1.6926

## Sheet: Table S5
Table S5. The upregulated immune-related genes in Lh-infected host pupae at 29 °C
gene_ID	gene_name	Noninfected-pupae-29-1	Noninfected-pupae-29-2	Noninfected-pupae-29-3	Lh-infected-pupae-29-1	Lh-infected-pupae-29-2	Lh-infected-pupae-29-3	log2FoldChange	pvalue	padj
FBgn0037906	PGRP-LB	2.44313	3.49133	3.32864	7.05583	7.9371	6.44186	1.46876	1.1e-12	1.05e-11
FBgn0035977	PGRP-LF	2.05092	2.72056	2.69723	7.17026	7.20955	10.3664	2.07215	1.66e-18	2.47e-17
FBgn0043577	PGRP-SB2	2.32235	0.333816	0.977094	8.0936	367.56	377.417	7.98341	4.22e-09	2.7e-08
FBgn0034511	CG13422	0.564537	0.313301	0.587145	8.02702	1.78322	49.2147	5.64099	8.34e-09	5.07e-08
FBgn0028430	He	0.249049	0.233803	0.236087	0.562157	1.47594	0.962849	2.27267	4.67e-05	0.000137736
FBgn0028543	NimB2	6.50755	7.23512	6.38009	16.7047	10.8516	13.2289	1.37445	6.33e-10	4.48e-09
FBgn0041181	Tep3	2.8606	2.49712	3.64887	29.9029	20.7931	22.8549	3.37989	3.56e-47	1.86e-45
FBgn0000250	cact	56.0924	52.4291	53.4665	107.326	85.7614	118.8	1.2827	3.33e-16	4.23e-15
FBgn0014141	cher	11.6959	13.1258	12.4325	30.5607	29.9581	29.0935	1.60425	5.44e-52	3.21e-50
FBgn0023214	edl	14.29	13.9421	14.3818	26.5645	23.2331	30.638	1.26298	1.14e-17	1.62e-16
FBgn0033402	Myd88	25.4667	23.2479	22.6157	50.4313	46.1737	35.4413	1.20697	3.83e-12	3.43e-11
FBgn0030748	Traf3	5.19613	3.7881	5.04305	14.3427	8.55209	9.90106	1.5775	1.22e-08	7.27e-08
FBgn0003495	spz	7.66479	7.44989	7.58436	21.2235	27.523	38.9953	2.28647	1.81e-24	3.85e-23
FBgn0260866	Dnr1	13.3514	11.6424	12.4575	31.0528	24.8424	29.1029	1.5367	9.08e-25	1.97e-23
FBgn0037515	MP2	12.547	9.83438	10.6989	32.125	32.6966	47.034	2.07385	1.68e-28	4.43e-27
FBgn0030925	Hayan	29.7051	27.5064	32.3912	83.226	66.7194	72.1578	1.69719	1.43e-26	3.4e-25
FBgn0000533	ea	3.90062	3.16671	4.42945	12.9054	10.7532	9.2204	1.85306	2.83e-16	3.61e-15
FBgn0002930	nec	35.3713	36.3461	40.2351	84.573	56.3151	84.7816	1.36287	1.17e-10	9.01e-10
FBgn0260632	dl	14.6061	13.8978	14.543	26.9896	25.0081	28.9886	1.30264	6.95e-34	2.28e-32
FBgn0014018	Rel	28.422	22.5265	24.5969	57.2215	53.9748	53.569	1.46492	7.92e-28	2.02e-26
FBgn0005638	slbo	15.2046	11.7425	13.1193	73.0556	82.6735	87.692	2.97418	5.76e-88	8.58e-86
FBgn0261560	Thor	258.21	195.575	221.527	521.359	464.636	374.5	1.35713	4.18e-13	4.12e-12
FBgn0012042	AttA	42.2146	21.2634	26.9448	138.452	217.201	180.721	2.89901	1.09e-24	2.34e-23
FBgn0041581	AttB	9.99705	6.19533	9.39939	35.0991	83.7385	53.4237	3.01868	9.25e-22	1.68e-20
FBgn0041579	AttC	0.578849	0.331205	1.76594	16.675	15.7625	25.9717	4.78069	3.39e-16	4.31e-15
FBgn0038530	AttD	24.2935	26.7053	28.9448	118.844	94.4007	107.043	2.35163	4.6e-50	2.61e-48
FBgn0000276	CecA1	15.203	8.08577	9.84412	33.7164	36.5931	41.6068	2.09305	7.13e-14	7.45e-13
FBgn0000277	CecA2	4.45803	1.42577	3.31289	9.79007	5.46487	10.7695	1.84264	0.000488414	0.00117955
FBgn0010385	Def	147.972	69.6832	108.166	254.147	213.758	140.604	1.24688	0.000246428	0.00062908
FBgn0004240	DptA	38.9067	36.2569	69.9205	288.769	301.896	113.402	2.61839	4.69e-10	3.36e-09
FBgn0034407	DptB	1.00767	1.18016	8.28426	50.6246	98.5148	49.8149	4.55846	2.93e-06	1.12e-05
FBgn0010388	Dro	24.1497	5.05375	26.0744	45.9022	79.5351	41.0583	1.97327	1.15e-06	4.8e-06
FBgn0052279	Drsl2	13.3358	5.58587	10.0581	24.5907	65.2648	27.2729	2.32763	8.93e-07	3.8e-06
FBgn0052268	Drsl6	0	0.315887	0.518089	47.3267	26.0414	7.29603	6.94031	3e-06	1.15e-05
FBgn0283461	Drs	63.8345	48.2785	49.3128	195.649	67.7441	250.631	2.02976	5.95e-06	2.14e-05
FBgn0052274	Drsl1	0.326797	1.37472	2.04592	66.0666	51.7714	19.2859	5.52738	3.93e-16	4.97e-15
FBgn0014865	Mtk	0.864928	1.20746	0.487664	13.699	14.1439	14.524	4.34714	1.34e-43	6.42e-42
FBgn0032773	fon	450.427	423.475	416.325	2031.21	1133.85	1435.12	2.18906	5.96e-19	9.29e-18
FBgn0011722	Tig	4.37607	4.35459	4.14577	31.5954	24.375	37.1698	3.20054	3.25e-66	2.94e-64
FBgn0053470	BaraA1	9.00417	5.60603	9.90593	138.594	42.3576	282.02	4.64992	3.3e-09	2.15e-08
FBgn0034329	BomS1	0.174197	0	0.38959	13.8835	1.43096	17.5252	6.19476	1.12e-07	5.68e-07
FBgn0288447	BaraA2	5.74024	3.74334	4.41194	88.9714	27.0702	175.292	4.71141	2.62e-10	1.94e-09
FBgn0025583	BomS2	0.617184	0.229824	0	22.1912	2.17614	27.3601	6.25115	9.19e-08	4.73e-07
FBgn0034328	BomBc1	0.287755	0	0.354023	9.78882	1.32405	39.4077	6.63005	0.000102592	0.000283162
FBgn0040736	BomS3	0.857767	0	0.437459	22.0114	6.21449	31.9135	6.17896	7.5e-05	0.000212374
FBgn0034094	Tsf3	20.1925	17.0113	20.3329	47.0178	39.773	53.2743	1.62912	3.26e-22	6.12e-21
FBgn0029765	CG16756	0.59459	0.527944	0.715028	5.1546	1.83822	3.01894	2.80939	1.22e-07	6.12e-07
FBgn0034538	CG16799	3.36529	2.62929	3.3122	4.88931	7.49372	4.2018	1.20901	4.24e-08	2.32e-07
FBgn0035813	CG8492	0.330464	0.186107	0.179762	6.11345	3.52923	1.74929	4.3814	5.68e-18	8.24e-17
FBgn0004429	LysP	0.143655	0	0.273308	0.570834	0.584353	0.896709	2.56893	0.0291452	0.0493626
FBgn0004431	LysX	34.8056	37.5678	37.3138	97.6887	79.4021	84.3689	1.60251	4.98e-29	1.34e-27
FBgn0046999	CG6429	52.6866	29.8717	23.2846	164.867	111.68	172.119	2.43448	1.17e-12	1.11e-11
FBgn0034165	CG6435	0.319712	0.410664	0.171868	1.09691	0.375153	1.05301	1.81284	0.00697295	0.0134491
FBgn0000422	Ddc	4.65739	3.89898	3.02746	27.9679	23.9183	70.0975	3.70798	5.95e-19	9.28e-18
FBgn0005626	ple	5.8893	2.28769	2.31963	68.9059	174.774	256.103	5.89894	7.74e-20	1.24e-18
FBgn0003162	Pu	16.1175	20.5056	13.91	29.5538	35.9802	32.287	1.28728	7.84e-16	9.65e-15
FBgn0033367	PPO2	0.67135	0.442412	0.424724	1.29778	1.26251	1.16699	1.60786	1.51e-08	8.92e-08
FBgn0028396	TotA	156.503	161.601	210.987	488.526	454.561	359.555	1.64438	1.53e-17	2.16e-16

## Sheet: Table S6
Table S6. The increased Hsp70 expression in infected ectotherm animals
Classification	Species	Pathogen	Increased Hsp70 expression	Sources
Invertebrate ectotherm	Aedes aegypti	Enterobacter cloacae	Yes	GenBank Bioproject ID: PRJNA817039
Invertebrate ectotherm	Bombyx mori	Autographa californica nucleopolyhedrovirus	Yes	GenBank Bioproject ID: PRJNA749712
Invertebrate ectotherm	Drosophila melanogaster	Pseudomonas entomophila	Yes	GenBank Bioproject ID: PRJEB19660
Invertebrate ectotherm	Plutella xylostella	Cotesia vestalis	Yes	GenBank Bioproject ID: PRJNA598090
Vertebrate ectotherm	Danio rerio	A simulated virus	Yes	Reference (10)
Vertebrate ectotherm	Danio rerio	Pseudoloma neurophilia	Yes	GenBank Bioproject ID: PRJNA633905
Vertebrate ectotherm	Lateolabrax maculatus	Aeromonas hydrophila	Yes	GenBank Bioproject ID: PRJNA841263
Vertebrate ectotherm	Megalobrama amblycephala	Aeromonas hydrophila	Yes	GenBank Bioproject ID: PRJNA263552
Vertebrate ectotherm	Microptenus salmoides	Aeromonas hydrophila	Yes	Reference (51)
Vertebrate ectotherm	Rana muscosa	Batrachochytrium dendrobatidis	Yes	GenBank Bioproject ID: PRJNA149799
Vertebrate ectotherm	Salmo salar	Pilchard orthomyxovirus	Yes	GenBank Bioproject ID: PRJNA659597

## Sheet: Table S7
Table S7. List of primers used in this study
Primer name	Primer sequence (5'-3')
IR21a-qPCR-F	CGGACCCATTAATGACGCG
IR21a-qPCR-R	GCATCGGGTCAGCCATGAG
IR25a-qPCR-F	GCGACTTGGATGAGGCGAAG
IR25a-qPCR-R	GCAGGGACTTGTACTTGTGGTC
painless-qPCR-F	CTATTCCTCAAGTGGCACCGAC
painless-qPCR-R	GTAGCTGATTCCCAGCCAGG
Rh5-qPCR-F	GTGGGCCACTCCGTTCTCC
Rh5-qPCR-R	CACCAGGATCATGGTCATCGG
Rh6-qPCR-F	GGCACCTGGATCATGGGTCC
Rh6-qPCR-R	ACCATGAGCCGGAGCACAG
TrpA1-qPCR-F	GGAGAACCTCATTCGACTGGGAG
TrpA1-qPCR-R	GCAGTGGTGTCATCCCTGC
ninaE-qPCR-F	GGCCAAGATCCTGACCGCC
ninaE-qPCR-R	GTCCGAGCACCCAGGTCTCG
brv1-qPCR-F	CGAGAGGGTCAACCTGAAG
brv1-qPCR-R	GCATCCCCATGATTACATTGG
brv2-qPCR-F	CACTCTGCGTGTGGAGAAC
brv2-qPCR-R	GACCAAGACTGTGTACACGAAC
brv3-qPCR-F	CGTCGATCAGATGCCATACAC
brv3-qPCR-R	GATGAACAGATCCAGCTTGTTCC
iav-qPCR-F	GTGTGCGACAAACTGGACAT
iav-qPCR-R	GGTGATGTTACTGTAGCGCC
Gr28b-qPCR-F	GCATACTATGTTCTGGAGACGC
Gr28b-qPCR-R	CTTGACCTCAGCACTTTTGG
DmActin5C-qPCR-F	GGCGCAGAGCAAGCGTGGTA
DmActin5C-qPCR-R	GGGTGCCACACGCAGCTCAT
Hsp70-ORF-F	ATGCCTGCTATTGGAATCG
Hsp70-ORF-R	TTAGTCGACCTCCTCGAC
pUASattb-F	CAACTGCAACTACTGAAATCTGC
pUASattb-R	CTCCCATTCATCAGTTCCATAGG
Hsp70-hocom-F	CTGCGGCCGCGGCTCGAGGGTACATGCCTGCTATTGGAATCG
Hsp70-hocom-R	TTCCTTCACAAAGATCCTCTAGAGTTAGTCGACCTCCTCGAC
Hsp70-qPCR-F	GCCGTCCTACGTGGCTTTCAC
Hsp70-qPCR-R	CACCCTTATACTCCACCCCGATC
338F	ACTCCTACGGGAGGCAGCA
806R	GGACTACHVGGGTWTCTAAT
Lh-tubulin-qPCR-F	CCGAGGACGAATGTCAATGAA
Lh-tubulin-qPCR-R	GGTGTACCAATGCAAGAAAGC
Lb-tubulin-qPCR-F	CCAATTGACTCATTCACTTGGC
Lb-tubulin-qPCR-R	GTGCTTCGTTGTCAATGCAATA
Lm-tubulin-qPCR-F	CTCATAGCATTGCCCTTGGTA
Lm-tubulin-qPCR-R	TATTGCGTCGCTTGTCGTCT
Ls-tubulin-qPCR-F	AATAAAAATAGCTCCTACTTTGTCG
Ls-tubulin-qPCR-R	GCCTTTCTCCTGAACATCG
16s-F eubacterial	TCCTACGGGAGGCAGCAGT
16s-R eubacterial	GGACTACCAGGGTATCTAATCCTGTT
AttA-qPCR-F	ACCGAGGCACTTCCCACAA
AttA-qPCR-R	GTGACTGGACCACTTTGAGTG
AttB-qPCR-F	GCGGTCCAGTCACAACTGG
AttB-qPCR-R	GAATAAATTGGCATGGGCCTCC
AttC-qPCR-F	GGACACGGCCTGGAACTGAC
AttC-qPCR-R	CTTGAAGCCATTGGCAAGCTG
AttD-qPCR-F	GTCATAGCCGATCGCACGATC
AttD-qPCR-R	CGTTGAGGTTGAGATTGCCACT
CecA1/2-qPCR-F	CGTCGCTCTCATTCTGGCC
CecA1/2-qPCR-R	CCCAGTCCCTGGATTGTGGC
CecB-qPCR-F	CTCATCCTGGCCATCAGCCT
CecB-qPCR-R	CGGTGGCTGCAACATTGGC
CecC-qPCR-F	CCAATGCGCTCGATTCTCTTG
CecC-qPCR-R	CGATTCCATCAGCATTGGACAAT
Def-qPCR-F	CGCATAGAAGCGAGCCACATG
Def-qPCR-R	GCAGTAGCCGCCTTTGAACC
DptA-qPCR-F	CCACCGCAGTACCCACTCAAT
DptA-qPCR-R	CGATGACTGCAAAGCCAAAACCA
DptB-qPCR-F	ACTGGCATATGCTCCCAATTT
DptB-qPCR-R	TCAGATCGAATCCTTGCTTTGG
Dro-qPCR-F	AGTGAGGCGCGAGGCACTG
Dro-qPCR-R	CATCAGATGGGTGGTGGCCTGA
Drs-qPCR-F	GCTGTCCTGATGCTGGTGGT
Drs-qPCR-R	CGGAAAGGGACCCTTGTATCTTC
Mtk-qPCR-F	CAGTGCTGGCAGAGCCTCAT
Mtk-qPCR-R	CGTCGGTTAGGATTGAAGGGCGA
